# Supplementary material for: Sex-Specific Gene Expression Differences in Varicose Veins
Source: Biomedicines. 2025 Sep 27;13(10):2373. doi: 10.3390/biomedicines13102373 (PMC12562233; doi:10.3390/biomedicines13102373)
Supplement: Supplementary file 1 [file biomedicines-13-02373-s001.zip]

Archive with 2 entries (2 files):
- Supplementary Figures_revised.pdf
- Supplementary Tables_revised.pdf
